# Supplementary material for: Anaerobic growth of Saccharomyces cerevisiae CEN.PK113-7D does not depend on synthesis or supplementation of unsaturated fatty acids
Source: FEMS Yeast Res. 2019 Aug 19;19(6):foz060. doi: 10.1093/femsyr/foz060 (PMC6750169; doi:10.1093/femsyr/foz060)
Supplement: foz060_Supplemental_Files [file foz060_supplemental_files.zip]

Archive with 3 entries (3 files):
- Figure_S2.tif
- Dekker_and_Wiersma_2019_supplementary.docx
- Figure_S1.tif
